# Supplementary material for: N-Pyrazinoyl Substituted Amino Acids as Potential Antimycobacterial Agents—the Synthesis and Biological Evaluation of Enantiomers
Source: Molecules. 2020 Mar 27;25(7):1518. doi: 10.3390/molecules25071518 (PMC7181131; doi:10.3390/molecules25071518)
Supplement: Supplementary file 1 [file molecules-25-01518-s001.zip]

Archive with 2 entries (2 files):
- SI_Properties_MIC.csv
- Supplementary Material.pdf
