# Supplementary material for: N-Pyrazinoyl Substituted Amino Acids as Potential Antimycobacterial Agents—the Synthesis and Biological Evaluation of Enantiomers
Source: Molecules. 2020 Mar 27;25(7):1518. doi: 10.3390/molecules25071518 (PMC7181131; doi:10.3390/molecules25071518)
Supplement: Supplementary file 1 [file molecules-25-01518-s001.zip › SI_Properties_MIC.csv]

Code	SMILES	logP(o/w)	ast_fraglike	ast_violation	a_acc	a_don	b_rotN	lip_acc	lip_don	lip_druglike	lip_violation	opr_leadlike	opr_nring	opr_nrot	opr_violation	TPSA	Weight	Relation	Value	Unit	Type
PC-D-Ala	O=C([C@@H](C)NC(C1=NC=CN=C1)=O)O	-1.0155	1	0	3	1	4	6	1	1	0	1	1	3	0	92	195	?	125	ug.mL-1	MIC
PC-L-Ala	O=C([C@H](C)NC(C1=NC=CN=C1)=O)O	-1.0155	1	0	3	1	4	6	1	1	0	1	1	3	0	92	195	?	250	ug.mL-1	MIC
PC-DL-Ala-Me	O=C(C(C)NC(C1=NC=CN=C1)=O)OC	-0.8725	0	1	4	1	5	6	1	1	0	1	1	3	0	81	209	?	125	ug.mL-1	MIC
PC-D-Ala-Et	O=C([C@@H](C)NC(C1=NC=CN=C1)=O)OCC	-0.5315	0	1	4	1	6	6	1	1	0	1	1	4	0	81	223	?	125	ug.mL-1	MIC
PC-L-Ala-Et	O=C([C@H](C)NC(C1=NC=CN=C1)=O)OCC	-0.5315	0	1	4	1	6	6	1	1	0	1	1	4	0	81	223		3.91	ug.mL-1	MIC
PC-D-Asp-diMe	O=C([C@@H](CC(OC)=O)NC(C1=NC=CN=C1)=O)OC	-1.3565	0	1	5	1	8	8	1	1	0	1	1	5	0	107	267	?	125	ug.mL-1	MIC
PC-L-Asp-diEt	CCOC(C[C@@H](C(OCC)=O)NC(C1=NC=CN=C1)=O)=O	-0.6745	0	1	5	1	10	8	1	1	0	1	1	7	0	107	295	?	125	ug.mL-1	MIC
PC-L-SBn-Cys	O=C(C1=NC=CN=C1)N[C@H](C(O)=O)CSCC2=CC=CC=C2	0.9855	0	1	3	1	8	6	1	1	0	1	2	7	0	92	317		62.5	ug.mL-1	MIC
PC-D-Glu-diMe	O=C([C@@H](CCC(OC)=O)NC(C1=NC=CN=C1)=O)OC	-0.9145	0	1	5	1	9	8	1	1	0	1	1	6	0	107	281	?	500	ug.mL-1	MIC
PC-L-Glu-diEt	O=C([C@H](CCC(OCC)=O)NC(C1=NC=CN=C1)=O)OCC	-0.2325	0	2	5	1	11	8	1	1	0	1	1	8	0	107	309		31.25	ug.mL-1	MIC
PC-Gly	O=C(CNC(C1=NC=CN=C1)=O)O	-1.4775	1	0	3	1	4	6	1	1	0	1	1	3	0	92	181	?	125	ug.mL-1	MIC
PC-Gly-Et	O=C(CNC(C1=NC=CN=C1)=O)OCC	-0.9935	0	1	4	1	6	6	1	1	0	1	1	4	0	81	209	?	125	ug.mL-1	MIC
PC-D-Ile-Me	O=C([C@@H]([C@H](C)CC)NC(C1=NC=CN=C1)=O)OC	0.5415	0	1	4	1	7	6	1	1	0	1	1	5	0	81	251		250	ug.mL-1	MIC
PC-L-Ile-Me	O=C([C@H]([C@@H](C)CC)NC(C1=NC=CN=C1)=O)OC	0.5415	0	1	4	1	7	6	1	1	0	1	1	5	0	81	251		250	ug.mL-1	MIC
PC-DL-Leu-Et	O=C(C(CC(C)C)NC(C1=NC=CN=C1)=O)OCC	0.8825	0	1	4	1	8	6	1	1	0	1	1	6	0	81	265		15.625	ug.mL-1	MIC
PC-D-Leu-Me	O=C([C@@H](CC(C)C)NC(C1=NC=CN=C1)=O)OC	0.5415	0	1	4	1	7	6	1	1	0	1	1	5	0	81	251	?	125	ug.mL-1	MIC
PC-L-Leu-Me	O=C([C@H](CC(C)C)NC(C1=NC=CN=C1)=O)OC	0.5415	0	1	4	1	7	6	1	1	0	1	1	5	0	81	251	?	125	ug.mL-1	MIC
PC-MeAcr	O=C(C(NC(C1=NC=CN=C1)=O)=C)OC	-0.5555	0	1	4	1	5	6	1	1	0	1	1	3	0	81	207		62.5	ug.mL-1	MIC
PC-L-Met-Me	O=C(C1=NC=CN=C1)N[C@H](C(OC)=O)CCSC	-0.2175	0	1	4	1	8	6	1	1	0	1	1	6	0	81	269	<	3.91	ug.mL-1	MIC
PC-D/L-Pgl-Me	O=C(C(C1=CC=CC=C1)NC(C2=NC=CN=C2)=O)OC	0.5745	0	1	4	1	6	6	1	1	0	1	2	4	0	81	271	<	1.95	ug.mL-1	MIC
PC-DL-Phe-Et	O=C(C(CC1=CC=CC=C1)NC(C2=NC=CN=C2)=O)OCC	1.0035	0	1	4	1	8	6	1	1	0	1	2	6	0	81	299		31.25	ug.mL-1	MIC
PC-D-Ser	O=C([C@@H](CO)NC(C1=NC=CN=C1)=O)O	-2.0505	0	1	4	2	5	7	2	1	0	1	1	4	0	112	211	?	250	ug.mL-1	MIC
PC-D-Ser-Me	O=C([C@@H](CO)NC(C1=NC=CN=C1)=O)OC	-1.9075	0	1	5	2	6	7	2	1	0	1	1	4	0	101	225		250	ug.mL-1	MIC
PC-L-Ser-Me	O=C([C@H](CO)NC(C1=NC=CN=C1)=O)OC	-1.9075	0	1	5	2	6	7	2	1	0	1	1	4	0	101	225	?	500	ug.mL-1	MIC
PC-L-OBn-Ser	O=C([C@H](COCC1=CC=CC=C1)NC(C2=NC=CN=C2)=O)O	0.3495	0	2	4	1	8	7	1	1	0	1	2	7	0	101	301	?	500	ug.mL-1	MIC
PC-L-OBn-Ser-Me	O=C([C@H](COCC1=CC=CC=C1)NC(C2=NC=CN=C2)=O)OC	0.4925	0	2	5	1	9	7	1	1	0	1	2	7	0	90	315		7.81	ug.mL-1	MIC
PC-D-OtBu-Ser-Me	O=C([C@@H](COC(C)(C)C)NC(C1=NC=CN=C1)=O)OC	-0.0855	0	1	5	1	8	7	1	1	0	1	1	6	0	90	281	?	500	ug.mL-1	MIC
PC-L-OtBu-Ser-Me	O=C([C@H](COC(C)(C)C)NC(C1=NC=CN=C1)=O)OC	-0.0855	0	1	5	1	8	7	1	1	0	1	1	6	0	90	281	?	500	ug.mL-1	MIC
PC-D-Thr-Me	O=C([C@@H]([C@H](C)O)NC(C1=NC=CN=C1)=O)OC	-1.4455	0	1	5	2	6	7	2	1	0	1	1	4	0	101	239	?	500	ug.mL-1	MIC
PC-L-Thr-Me	O=C([C@H]([C@@H](C)O)NC(C1=NC=CN=C1)=O)OC	-1.4455	0	1	5	2	6	7	2	1	0	1	1	4	0	101	239	?	500	ug.mL-1	MIC
PC-D-OtBu-Thr-Me	O=C(C1=NC=CN=C1)N[C@@H](C(OC)=O)[C@H](C)OC(C)(C)C	0.3765	0	1	5	1	8	7	1	1	0	1	1	6	0	90	295		62.5	ug.mL-1	MIC
PC-L-OtBu-Thr-Me	O=C(C1=NC=CN=C1)N[C@H](C(OC)=O)[C@@H](C)OC(C)(C)C	0.3765	0	1	5	1	8	7	1	1	0	1	1	6	0	90	295	?	500	ug.mL-1	MIC
PC-D-Trp-Et	O=C([C@@H](CC1=CNC2=CC=CC=C12)NC(C3=NC=CN=C3)=O)OCC	1.3695	0	2	4	2	8	7	2	1	0	1	3	6	0	97	338		62.5	ug.mL-1	MIC
PC-L-Trp-Et	O=C([C@H](CC1=CNC2=CC=CC=C12)NC(C3=NC=CN=C3)=O)OCC	1.3695	0	2	4	2	8	7	2	1	0	1	3	6	0	97	338		125	ug.mL-1	MIC
PC-D-Tyr-Me	O=C([C@@H](CC1=CC=C(O)C=C1)NC(C2=NC=CN=C2)=O)OC	0.3545	0	2	5	2	7	7	2	1	0	1	2	5	0	101	301		125	ug.mL-1	MIC
PC-L-Tyr-Et	O=C([C@H](CC1=CC=C(O)C=C1)NC(C2=NC=CN=C2)=O)OCC	0.6955	0	2	5	2	8	7	2	1	0	1	2	6	0	101	315		7.81	ug.mL-1	MIC
PC-DL-Val-Et	O=C(C(C(C)C)NC(C1=NC=CN=C1)=O)OCC	0.4405	0	1	4	1	7	6	1	1	0	1	1	5	0	81	251	?	125	ug.mL-1	MIC
PC-D-Val-Me	O=C([C@@H](C(C)C)NC(C1=NC=CN=C1)=O)OC	0.0995	0	1	4	1	6	6	1	1	0	1	1	4	0	81	237	?	125	ug.mL-1	MIC
PC-L-Val-Me	O=C([C@H](C(C)C)NC(C1=NC=CN=C1)=O)OC	0.0995	0	1	4	1	6	6	1	1	0	1	1	4	0	81	237	?	125	ug.mL-1	MIC
